# Supplementary material for: Expression Profiles of ASIC1/2 and TRPV1/4 in Common Skin Tumors
Source: Int J Mol Sci. 2021 Jun 2;22(11):6024. doi: 10.3390/ijms22116024 (PMC8199644; doi:10.3390/ijms22116024)
Supplement: Supplementary file 1 [file ijms-22-06024-s001.zip]

Archive with 1 entries (1 files):
- ijms-1227447-supplementary.pdf
